# Supplementary material for: Changing Landscape of Invasive Pneumococcal Disease Serotypes and Antimicrobial Resistance Following Pneumococcal Conjugate Vaccine Introduction in the Middle East and North Africa Region: A Systematic Review
Source: Vaccines (Basel). 2025 Aug 29;13(9):923. doi: 10.3390/vaccines13090923 (PMC12474362; doi:10.3390/vaccines13090923)
Supplement: Supplementary file 1 [file vaccines-13-00923-s001.zip]

Archive with 1 entries (1 files):
- vaccines-3759464-supplementary.pdf
